# Supplementary material for: Enhancement of Vascularization and Ovarian Follicle Survival Using Stem Cells in Cryopreserved Ovarian Tissue Transplantation—A Systematic Review
Source: Biology (Basel). 2024 May 14;13(5):342. doi: 10.3390/biology13050342 (PMC11117700; doi:10.3390/biology13050342)
Supplement: Supplementary file 1 [file biology-13-00342-s001.zip]

Archive with 1 entries (1 files):
- biology-2992296-supplementary.pdf
